# Supplementary material for: Cellular insights of beech leaf disease reveal abnormal ectopic cell division of symptomatic interveinal leaf areas
Source: PLoS One. 2023 Oct 5;18(10):e0292588. doi: 10.1371/journal.pone.0292588 (PMC10553357; doi:10.1371/journal.pone.0292588)
Supplement: S1 Table — (XLSX) [file pone.0292588.s001.xlsx]

## Sheet: S1 Table
S1 Table. Nematode quantification of buds collected from control and symptomatic beech leaf diseased trees in the fall of 2021.
Bud	cm	g	Bud scale damage	Total # nematodes (aliquote 1)	Total # nematodes (aliquote 2)	Total # nematodes (aliquote 3)	Total Average	SEM
Buds collected from symptomatic beech leaf disease trees.
1	1.3	0.015	3	6280	7560	7960	7266.67	506.667
2	1.4	0.016	1	1280	1000	1160	1146.67	81.1035
3	1	0.011	2	2920	2480	3120	2840	189.033
4	1.9	0.054	1	1000	880	800	893.333	58.1187
5	1.4	0.032	2	2800	2720	3400	2973.33	214.58
6	0.9	0.01	0	0	0	0	0	0
7	1.5	0.015	1	2140	1840	1620	1866.67	150.702
8	1.8	0.018	0	0	0	0	0	0
9	1	0.022	3	3500	3780	3920	3733.33	123.468
10	1.3	0.015	4	6480	8080	7520	7360	468.757
11	2.1	0.045	2	3920	4320	3400	3880	266.333
12	1.2	0.015	2	3120	3280	3560	3320	128.582
13	1.6	0.06	4	11400	12080	12480	11986.7	315.242
14	1.7	0.064	2	4440	4200	4800	4480	174.356
15	1.7	0.042	3	6080	5520	5960	5853.33	170.229
16	2.3	0.132	1	2480	2800	2400	2560	122.202
17	1.6	0.05	0	0	0	0	0	0
18	1.2	0.04	1	640	920	720	760	83.2666
19	0.9	0.011	1	420	600	700	573.333	81.9214
20	1.3	0.022	2	2200	1860	1620	1893.33	168.259
21	1.4	0.03	1	1040	1360	900	1100	136.137
22	1.6	0.035	1	700	780	840	773.333	40.5518
23	1.4	0.026	3	2680	3160	3300	3046.67	187.735
24	1.2	0.01	0	40	80	40	53.3333	13.3333
25	1.1	0.017	2	2480	2200	2320	2333.33	81.1035
26	1.6	0.075	3	6280	6400	5800	6160	183.303
27	1.8	0.071	1	1400	2080	2320	1933.33	275.52
28	1.6	0.05	4	10960	10160	11600	10906.7	416.547
29	1.8	0.079	4	18000	17200	18900	18033.3	491.031
30	1.2	0.0212	3	3760	2760	3960	3493.33	371.184
31	1	0.0156	1	240	240	160	213.333	26.6667
32	1.4	0.0161	0	80	40	80	66.6667	13.3333
33	1.2	0.0142	1	80	80	120	93.3333	13.3333
34	1.4	0.0198	1	120	160	520	266.667	127.192
35	1.2	0.0173	0	40	80	40	53.3333	13.3333
36	1.1	0.0122	1	120	160	120	133.333	13.3333
37	1	0.0124	0	80	80	40	66.6667	13.3333
38	1.2	0.0112	2	880	640	840	786.667	74.2369
39	1.8	0.0676	4	2880	3120	2800	2933.33	96.148
40	1.7	0.0391	1	280	240	120	213.333	48.074
41	1.3	0.0285	4	6360	6200	560	4373.33	1907.23
42	1.3	0.0237	4	3400	3720	3400	3506.67	106.667
43	1.3	0.027	4	7200	7520	8800	7840	488.808
44	1.1	0.0154	3	1560	2080	1960	1866.67	157.198
45	1.3	0.0174	2	1840	1640	1680	1720	61.101
46	1.6	0.0342	0	80	40	80	66.6667	13.3333
47	1.4	0.0217	0	0	0	0	0	0
48	1.8	0.0642	4	11560	9000	9720	10093.3	762.219
49	1.4	0.024	1	600	360	240	400	105.83
50	1.7	0.551	2	600	440	560	533.333	48.074
51	2	0.073	3	5280	5080	4640	5000	189.033
52	1.7	0.059	0	80	40	120	80	23.094
53	1.9	0.063	4	9000	11480	9720	10066.7	736.599
54	1.6	0.032	4	7200	6880	7680	7253.33	232.475
55	1.9	0.066	3	3240	2880	2760	2960	144.222
56	1.6	0.052	3	3600	3400	3200	3400	115.47
57	1.9	0.048	3	2640	2360	2720	2573.33	109.138
58	1.2	0.0101	0	0	0	0	0	0
59	1.6	0.02	0	0	0	0	0	0
60	1.7	0.038	2	1800	1840	1700	1780	41.6333
Buds collected from non-symptomatic beech leaf disease trees.
1	1.4	0.033	0	0	0	0	0	0
2	1.5	0.038	0	0	0	0	0	0
3	1.5	0.039	0	0	0	0	0	0
4	1.4	0.033	0	0	0	0	0	0
5	1.9	0.08	0	0	0	0	0	0
6	1.5	0.035	0	0	0	0	0	0
7	1.5	0.036	0	0	0	0	0	0
8	1.6	0.039	0	0	0	0	0	0
9	1.2	0.021	0	0	0	0	0	0
10	1.1	0.014	0	0	0	0	0	0
11	1.4	0.036	0	0	0	0	0	0
12	1.3	0.026	0	0	0	0	0	0
13	1.5	0.037	0	0	0	0	0	0
14	1.7	0.05	0	0	0	0	0	0
15	1.4	0.039	0	0	0	0	0	0
16	1.3	0.019	0	0	0	0	0	0
17	1.9	0.06	0	0	0	0	0	0
18	1.5	0.04	0	0	0	0	0	0
19	1.3	0.027	0	0	0	0	0	0
20	1.6	0.042	0	0	0	0	0	0
21	1.6	0.049	0	0	0	0	0	0
22	1.6	0.047	0	0	0	0	0	0
23	1.4	0.039	0	0	0	0	0	0
24	1.5	0.041	0	0	0	0	0	0
25	1.4	0.034	0	0	0	0	0	0
