# Supplementary material for: Cellular insights of beech leaf disease reveal abnormal ectopic cell division of symptomatic interveinal leaf areas
Source: PLoS One. 2023 Oct 5;18(10):e0292588. doi: 10.1371/journal.pone.0292588 (PMC10553357; doi:10.1371/journal.pone.0292588)
Supplement: S2 Table — (XLSX) [file pone.0292588.s002.xlsx]

## Sheet: S2A Table
S2A Table. Measurements of bud scale cell surface from live control and diseased beech buds.
Condition	Fresh bud scale cell surface (µm2)
Control	496.24
Control	623.74
Control	939.74
Control	668.33
Control	702.42
Control	611.17
Control	612.45
Control	725.22
Control	656.34
Control	880.85
Control	945.19
Control	634.72
Control	516.73
Control	941.35
Control	687.62
Control	524.39
Control	908.96
Control	860.19
Control	750.49
Control	760.56
Control	819.25
Control	504.81
Control	795.8
Control	414.38
Control	579.94
Control	450.97
Control	755.54
Control	605.67
Control	648.94
Control	607.11
BLD	1117.84
BLD	1165.45
BLD	942.26
BLD	1075.19
BLD	803.16
BLD	1081.85
BLD	1094.05
BLD	1069.11
BLD	1003.74
BLD	763.66
BLD	1018.08
BLD	862.45
BLD	1412.45
BLD	882.68
BLD	872.45
BLD	1637.71
BLD	1547.43
BLD	1867.51
BLD	1643.48
BLD	1754.69
BLD	1815.38
BLD	1430.62
BLD	1181.89
BLD	1455.51
BLD	1599.01
BLD	994.88
BLD	1272.92
BLD	1433.81
BLD	1192.14
BLD	1012.2
BLD	1415.58
BLD	1088
BLD	1202.57
BLD	1178.81
BLD	1511
BLD	1210.52
BLD	1109.47
BLD	1499.76
BLD	1524.22
BLD	697.64
BLD	1247.04
BLD	1561.19
BLD	1301.41
BLD	1240.27
BLD	1035.57

## Sheet: S2B Table
S2B Table. Measurements of bud scale cell surface from fixed and cross-sections of control and diseased beech buds.
Condition	Sectioned bud scale cell surface (µm2)
Control	47.06
Control	41.88
Control	34.55
Control	52.61
Control	36.83
Control	53.53
Control	64.48
Control	56.24
Control	54.61
Control	38.27
Control	59.39
Control	75.25
Control	39.94
Control	37.41
Control	22.48
Control	29.35
Control	33.57
Control	49.94
Control	52.4
Control	39.89
Control	51.8
Control	51.01
Control	59.34
Control	47.88
Control	35.49
Control	56.3
Control	45.12
Control	52.14
Control	47.25
Control	51
Control	40.02
Control	36.45
Control	65.32
Control	41.89
Control	40.36
Control	39.02
Control	37.15
Control	61.52
Control	57.82
Control	56.05
Control	24.31
Control	67.89
Control	38.2
Control	31.83
Control	39.04
Control	41.76
Control	38.73
Control	35.7
Control	38.06
Control	44.95
Control	46.94
Control	28.4
Control	27.14
Control	51.4
Control	38.41
Control	40.95
Control	63.48
Control	51.98
Control	39.47
Control	71.38
Control	51.01
Control	87.57
Control	66.67
Control	56.53
Control	67.15
Control	51.27
Control	45.58
Control	78.66
Control	80.48
Control	68.71
Control	37.6
Control	42.6
Control	56.24
Control	83.49
Control	75.27
Control	62.83
Control	53.96
Control	52.66
Control	33.71
Control	36.42
Control	62.61
Control	49.23
Control	66.38
Control	65.37
Control	29.67
Control	61.38
Control	34.84
Control	37.43
Control	59.41
Control	58.07
Control	45.19
Control	58.19
Control	50.36
Control	44.21
Control	45.82
Control	39.74
Control	40.63
Control	42.72
Control	41.25
Control	62.44
Control	38.15
Control	35.39
Control	58.96
Control	50.09
Control	65.92
Control	31.33
Control	52.49
Control	50.67
Control	60.21
Control	39.56
Control	30.24
Control	42.36
Control	55.21
Control	48.21
Control	40.21
BLD	398.82
BLD	384.04
BLD	263.22
BLD	601.54
BLD	781.94
BLD	1723.07
BLD	1196.4
BLD	1482.87
BLD	1494.31
BLD	1181.55
BLD	874.82
BLD	765.99
BLD	722.41
BLD	141.92
BLD	117.67
BLD	150.83
BLD	278.98
BLD	191.12
BLD	202.24
BLD	246.78
BLD	875.01
BLD	644.82
BLD	630.66
BLD	433.13
BLD	360.86
BLD	697.25
BLD	675.38
BLD	533.75
BLD	554.48
BLD	681.08
BLD	454.03
BLD	815.59
BLD	431.93
BLD	293.36
BLD	179.98
BLD	601.93
BLD	853.91
BLD	262.34
BLD	295.42
BLD	249.14
BLD	286.16
BLD	283.83
BLD	196.76
BLD	1425.84
BLD	996.49
BLD	1038.09
BLD	1738.98
BLD	571.6
BLD	613.38
BLD	325.51
BLD	246.54
BLD	1323.03
BLD	982.17
BLD	863.1
BLD	307.38
BLD	115.75
BLD	102.37
BLD	87.96
BLD	164.45
BLD	317.68
BLD	289.33
BLD	470.63
BLD	359.39
BLD	330.68
BLD	634.74
BLD	341.13
BLD	467.62
BLD	290.27
BLD	103.48
BLD	139.8
BLD	1148.35
BLD	878.93
BLD	422.5
BLD	987.16
BLD	283.59
BLD	124.31
BLD	246.06
BLD	619.75
BLD	81.59
BLD	1537.31
BLD	345.77
BLD	698
BLD	647.81
BLD	904.23
BLD	805.32
BLD	481.51
BLD	604.71
BLD	1019.81
BLD	400.62
BLD	660.86
BLD	440.14
BLD	479.01
BLD	534.39
BLD	497.87
BLD	422.84
BLD	434.25
BLD	756.23
BLD	396.99
BLD	445.88
BLD	1085.09
BLD	719.24
BLD	922.54
BLD	638.94
BLD	669.84
BLD	366.84
BLD	163.95
BLD	202.31
BLD	157.94
BLD	213.15
BLD	265.16
BLD	229.94
BLD	400.42
BLD	384.11
BLD	663.07
BLD	378.47

## Sheet: S2C Table
S2C Table. Measurements of bud scale cell nucleus surface from fixed and cross-sections of control and diseased beech buds.
Condition	Sectioned bud scale cell nucleus surface (µm2)
Control	7.59
Control	8.07
Control	8.38
Control	7.9
Control	8.46
Control	8.6
Control	7.11
Control	7.9
Control	6.44
Control	6.85
Control	6.3
Control	5.14
Control	8.46
Control	8.79
Control	6.41
Control	8.17
Control	7.3
Control	6.68
Control	6.25
Control	7.86
Control	6.97
Control	7.04
Control	3.7
Control	8.94
Control	6.23
Control	5.09
Control	7.35
Control	4.56
Control	4.25
Control	6.08
Control	3.34
Control	8.14
Control	7.26
Control	5.8
Control	4.2
Control	8.88
Control	6.72
Control	3.72
Control	5.9
Control	5.63
Control	4.85
Control	6.36
Control	7.2
Control	5.23
Control	6.02
Control	4.89
Control	5.32
Control	6.48
Control	7.02
Control	5.98
Control	6.75
Control	6.06
Control	7.28
Control	5.32
Control	5.09
Control	4.21
Control	4.85
Control	5.8
Control	6.13
Control	6.32
BLD	40.67
BLD	32.19
BLD	53.48
BLD	50.03
BLD	25.75
BLD	25.75
BLD	14.2
BLD	15.98
BLD	23.47
BLD	19.82
BLD	19.29
BLD	58.61
BLD	45.76
BLD	45.23
BLD	38.13
BLD	25.39
BLD	27.48
BLD	26.48
BLD	22.03
BLD	25.66
BLD	35.2
BLD	26.24
BLD	35.1
BLD	33.23
BLD	42.96
BLD	20.35
BLD	15.95
BLD	20.9
BLD	10.88
BLD	12.23
BLD	16.77
BLD	17.25
BLD	59.44
BLD	29.84
BLD	30.7
BLD	43.58
BLD	42.93
BLD	48.57
BLD	31.6
BLD	31.05
BLD	29.78
BLD	61.48
BLD	38.75
BLD	26.25
BLD	28.23
BLD	11.4
BLD	8.14
BLD	9.78
BLD	49.17
BLD	42.51
BLD	41.55
BLD	39.31
BLD	36.48
BLD	51.65
BLD	49.73
BLD	30.69
BLD	35.73
BLD	41.02
BLD	32.63
BLD	27.89
