# Supplementary material for: Cellular insights of beech leaf disease reveal abnormal ectopic cell division of symptomatic interveinal leaf areas
Source: PLoS One. 2023 Oct 5;18(10):e0292588. doi: 10.1371/journal.pone.0292588 (PMC10553357; doi:10.1371/journal.pone.0292588)
Supplement: S3 Table — (XLSX) [file pone.0292588.s003.xlsx]

## Sheet: S3 Table
S3 Table. Measurement and weight of 50 buds collected from symptomatic beech leaf diseased trees in late February of 2023.
Bud	cm	g	Bud scale damage
1	1.2	0.017	0
2	1.4	0.021	0
3	1.8	0.047	0
4	1.2	0.018	0
5	1.3	0.03	0
6	1.4	0.021	0
7	1.5	0.029	0
8	1.5	0.03	0
9	1.3	0.028	0
10	1.3	0.014	0
11	1.6	0.038	0
12	1	0.017	0
13	1.2	0.021	0
14	1	0.019	0
15	1.6	0.038	0
16	1.3	0.026	1
17	1.2	0.022	1
18	1.5	0.038	1
19	1.7	0.058	1
20	1.2	0.015	1
21	1.4	0.033	1
22	1.4	0.026	1
23	1.1	0.013	1
24	2	0.06	1
25	1.2	0.025	1
26	1.2	0.018	2
27	1.1	0.02	2
28	1	0.019	2
29	1.4	0.04	2
30	1.4	0.035	2
31	1.3	0.025	2
32	1.5	0.049	2
33	1.2	0.017	2
34	1.5	0.032	2
35	1.3	0.022	2
36	1.5	0.027	2
37	1.4	0.034	2
38	1	0.019	3
39	1.3	0.026	3
40	1.2	0.026	3
41	1.3	0.014	3
42	1.5	0.04	3
43	0.9	0.01	3
44	1.4	0.025	3
45	1.6	0.048	3
46	1.3	0.027	4
47	1.4	0.026	4
48	1.2	0.022	4
49	1	0.019	4
50	1.4	0.03	4
