# Supplementary material for: Cellular insights of beech leaf disease reveal abnormal ectopic cell division of symptomatic interveinal leaf areas
Source: PLoS One. 2023 Oct 5;18(10):e0292588. doi: 10.1371/journal.pone.0292588 (PMC10553357; doi:10.1371/journal.pone.0292588)
Supplement: S4 Table — (XLSX) [file pone.0292588.s004.xlsx]

## Sheet: S4 Table
S4 Table. Number of Litylenchus crenatae subsp. mccannii associated with symptomatic beech leaf disease collected in early spring of 2023.
BLD leaf	Number of nematodes
1	9
2	10
3	11
4	13
5	15
6	16
7	18
8	19
9	19
10	20
11	21
12	24
13	29
14	31
15	33
16	34
17	38
18	39
19	42
20	52
21	55
22	56
23	62
24	63
25	82
26	94
27	101
28	137
29	152
30	216
