# Supplementary material for: Cellular insights of beech leaf disease reveal abnormal ectopic cell division of symptomatic interveinal leaf areas
Source: PLoS One. 2023 Oct 5;18(10):e0292588. doi: 10.1371/journal.pone.0292588 (PMC10553357; doi:10.1371/journal.pone.0292588)
Supplement: S5 Table — (XLSX) [file pone.0292588.s005.xlsx]

## Sheet: S5 Table
S5 Table. Measurement and weight of 50 poor developing beech buds collected in early spring of 2023.
Bud	cm	g	Bud scale damage
Buds collected from symptomatic beech leaf disease trees.
1	1.4	0.028	1
2	2	0.062	1
3	1.9	0.042	1
4	2.5	0.062	1
5	1.9	0.059	1
6	2	0.04	1
7	2.1	0.061	1
8	2.3	0.042	1
9	1.4	0.024	2
10	1.6	0.031	2
11	2	0.053	2
12	1.8	0.048	2
13	2.1	0.079	2
14	1.6	0.031	2
15	1.7	0.033	2
16	2.1	0.07	2
17	2.3	0.051	2
18	1.5	0.029	2
19	2	0.043	2
20	2	0.054	2
21	1.6	0.019	2
22	1.7	0.036	2
23	2.4	0.07	2
24	1.7	0.028	2
25	2	0.056	2
26	1.9	0.035	2
27	2	0.064	2
28	2.2	0.077	2
29	1.7	0.044	2
30	2.4	0.086	2
31	1.9	0.019	2
32	2.2	0.062	2
33	1.9	0.043	3
34	1.4	0.023	3
35	1.3	0.022	3
36	1.9	0.034	3
37	1.6	0.033	3
38	1.6	0.027	3
39	1.5	0.034	3
40	1.9	0.047	3
41	1.6	0.073	3
42	1.8	0.026	3
43	1.6	0.027	3
44	2.2	0.04	3
45	1.6	0.024	3
46	2.2	0.045	3
47	1.6	0.041	3
48	1.6	0.023	4
49	1.3	0.019	4
50	1.6	0.029	4
