# Supplementary material for: Cellular insights of beech leaf disease reveal abnormal ectopic cell division of symptomatic interveinal leaf areas
Source: PLoS One. 2023 Oct 5;18(10):e0292588. doi: 10.1371/journal.pone.0292588 (PMC10553357; doi:10.1371/journal.pone.0292588)
Supplement: S6 Table — (XLSX) [file pone.0292588.s006.xlsx]

## Sheet: S6 Table
S6 Table. Quantification of the number of chloroplasts in spongy mesophyll cells dissected from control and interveinal green banding areas of diseased beech leaves.
Condition	Number of chloroplasts per cell
Control	9
Control	7
Control	10
Control	11
Control	11
Control	13
Control	8
Control	9
Control	11
Control	10
Control	8
Control	12
Control	11
Control	9
Control	8
Control	8
Control	10
Control	7
Control	7
Control	8
Control	9
Control	10
Control	9
Control	10
Control	12
BLD_green	22
BLD_green	21
BLD_green	19
BLD_green	20
BLD_green	19
BLD_green	18
BLD_green	17
BLD_green	24
BLD_green	21
BLD_green	23
BLD_green	17
BLD_green	22
BLD_green	24
BLD_green	18
BLD_green	24
BLD_green	25
BLD_green	22
BLD_green	19
BLD_green	23
BLD_green	20
BLD_green	18
BLD_green	26
BLD_green	22
BLD_green	20
BLD_green	18
