# Supplementary material for: Cellular insights of beech leaf disease reveal abnormal ectopic cell division of symptomatic interveinal leaf areas
Source: PLoS One. 2023 Oct 5;18(10):e0292588. doi: 10.1371/journal.pone.0292588 (PMC10553357; doi:10.1371/journal.pone.0292588)
Supplement: S7 Table — (XLSX) [file pone.0292588.s007.xlsx]

## Sheet: S7A Table
S7A Table. Leaf thickness measurements of control, asymptomatic (BLD_a) and symptomatic BLD areas without (BLD -n) and with (BLD +n) nematodes, using fixed and sectioned leaf tissues.
Condition	Leaf tickness (µm)
Control	64.58
Control	69.25
Control	63.73
Control	68.75
Control	65.58
Control	72.62
Control	75.58
Control	78.06
Control	74.75
Control	63.77
Control	93.77
Control	72.74
Control	67.67
Control	72.87
Control	72.93
Control	69.79
Control	71.45
Control	72.37
Control	80.95
Control	81.12
Control	94.24
Control	104.33
Control	95.62
Control	94.39
Control	97.58
Control	96.78
Control	92.63
Control	92.86
Control	97.46
Control	86
Control	60.62
Control	61.05
Control	57.61
Control	62.54
Control	73.52
Control	76.87
Control	67.98
Control	73.96
Control	69.11
Control	70.09
Control	70.38
Control	70.93
Control	69.75
Control	70.15
Control	66.37
Control	59.09
Control	57.8
Control	59.09
Control	70.1
Control	75.12
BLD_a	84.66
BLD_a	86.12
BLD_a	81.67
BLD_a	75.61
BLD_a	76.6
BLD_a	87.44
BLD_a	89.07
BLD_a	89.78
BLD_a	78.6
BLD_a	89.24
BLD_a	82
BLD_a	97.09
BLD_a	77.62
BLD_a	78.86
BLD_a	87.81
BLD_a	90.69
BLD_a	88.79
BLD_a	77.76
BLD_a	86.91
BLD_a	78.69
BLD_a	78.48
BLD_a	77.5
BLD_a	81.86
BLD_a	88.36
BLD_a	88.73
BLD_a	87.85
BLD_a	94.75
BLD_a	97.34
BLD_a	88.52
BLD_a	86.71
BLD_a	85.53
BLD_a	77.23
BLD_a	86.79
BLD_a	91.66
BLD_a	77.37
BLD_a	91.71
BLD_a	81.66
BLD_a	87.87
BLD_a	92.67
BLD_a	87.02
BLD_a	88.67
BLD_a	81.18
BLD_a	80.66
BLD_a	76.76
BLD_a	75.2
BLD_a	75.94
BLD_a	74.48
BLD_a	78.58
BLD_a	80.92
BLD_a	98.29
BLD -n	270.01
BLD -n	303.18
BLD -n	301.32
BLD -n	272.18
BLD -n	277.45
BLD -n	292.95
BLD -n	286.13
BLD -n	270.63
BLD -n	243.97
BLD -n	250.17
BLD -n	271.56
BLD -n	285.2
BLD -n	316.82
BLD -n	191.89
BLD -n	248.08
BLD -n	277.23
BLD -n	251.45
BLD -n	259.8
BLD -n	245.69
BLD -n	247.45
BLD -n	259.6
BLD -n	247.86
BLD -n	241.78
BLD -n	263.16
BLD -n	299.26
BLD -n	285.88
BLD -n	286.15
BLD -n	295.89
BLD -n	291.69
BLD -n	292.77
BLD -n	241.99
BLD -n	239.13
BLD -n	249.89
BLD -n	275.52
BLD -n	259.29
BLD -n	267.79
BLD -n	259.27
BLD -n	243.78
BLD -n	230.15
BLD -n	216.56
BLD -n	271.52
BLD -n	288.92
BLD -n	282.36
BLD -n	296.58
BLD -n	313.21
BLD -n	287.23
BLD -n	284.6
BLD -n	248.29
BLD -n	275.07
BLD -n	272.56
BLD +n	577.36
BLD +n	424.36
BLD +n	490.22
BLD +n	455.5
BLD +n	414.32
BLD +n	511.84
BLD +n	363.16
BLD +n	416.1
BLD +n	455.28
BLD +n	521.83
BLD +n	512.06
BLD +n	580.02
BLD +n	541.2
BLD +n	463.85
BLD +n	526.03
BLD +n	490.56
BLD +n	406.22
BLD +n	440.13
BLD +n	474.95
BLD +n	428.18
BLD +n	493.12
BLD +n	364.51
BLD +n	514.96
BLD +n	461.14
BLD +n	392.04
BLD +n	390.31
BLD +n	467.58
BLD +n	541.88
BLD +n	550.56
BLD +n	539.54
BLD +n	571.17
BLD +n	404.79
BLD +n	569.47
BLD +n	457.16
BLD +n	422.8
BLD +n	528.48
BLD +n	443.49
BLD +n	429.37
BLD +n	477.25
BLD +n	494.5
BLD +n	475.75
BLD +n	456.82
BLD +n	523.16
BLD +n	383.18
BLD +n	370.77
BLD +n	397.37
BLD +n	493.65
BLD +n	497.51
BLD +n	423.61
BLD +n	404.97

## Sheet: S7B Table
S7B Table. Upper epidermis leaf cell measurements of control, asymptomatic (BLD_a) and symptomatic BLD areas without (BLD -n) and with (BLD +n) nematodes, using fixed and sectioned leaf tissues.
Condition	Lower epidermis leaf cell surface (µm2)
Control	223.58
Control	126.59
Control	147.75
Control	118.88
Control	172.36
Control	205.37
Control	228.31
Control	71.41
Control	138.7
Control	139.18
Control	82.14
Control	83.33
Control	134.3
Control	222.26
Control	122.89
Control	125.99
Control	148.93
Control	65.08
Control	114.09
Control	118.97
Control	78.75
Control	94.84
Control	172.31
Control	201.74
Control	67.69
Control	93.02
Control	84.71
Control	194.65
Control	88.27
Control	220.75
Control	227.49
Control	175.6
Control	126.87
Control	94.83
Control	138.46
Control	126.68
Control	110.15
Control	166.04
Control	97.61
Control	113.4
Control	75.95
Control	93
Control	102.03
Control	96.98
Control	157.36
Control	210.39
Control	99.14
Control	105.28
Control	231.05
Control	95.62
Control	61.38
Control	125.84
Control	94.38
Control	159.01
Control	185.38
Control	105.59
Control	95.43
Control	71.07
Control	169.53
Control	94.03
Control	197.22
Control	82.57
Control	65.56
Control	168.85
Control	153.57
Control	98.9
Control	125.46
Control	202.92
Control	108.91
Control	134.35
Control	170.13
Control	242.89
Control	230.81
Control	167.96
Control	172.78
Control	80.56
Control	250.92
Control	164.81
Control	96.97
Control	111.36
BLD_a	176.71
BLD_a	259.52
BLD_a	133.94
BLD_a	175.12
BLD_a	151.18
BLD_a	200.45
BLD_a	124.31
BLD_a	265.52
BLD_a	350.9
BLD_a	251.33
BLD_a	154.42
BLD_a	155.01
BLD_a	352.28
BLD_a	174.02
BLD_a	223.32
BLD_a	201.4
BLD_a	152.32
BLD_a	135.69
BLD_a	162.39
BLD_a	170.54
BLD_a	198.01
BLD_a	206.32
BLD_a	301.45
BLD_a	198.21
BLD_a	156.98
BLD_a	308.24
BLD_a	178.65
BLD_a	188.02
BLD_a	158.03
BLD_a	165.22
BLD_a	136.8
BLD_a	125.78
BLD_a	167.09
BLD_a	263.78
BLD_a	127.63
BLD_a	95.12
BLD_a	172.86
BLD_a	163.85
BLD_a	102.85
BLD_a	192.82
BLD_a	135.36
BLD_a	118.8
BLD_a	115.44
BLD_a	111.93
BLD_a	69.5
BLD_a	71.5
BLD_a	168.82
BLD_a	103.21
BLD_a	140.71
BLD_a	155.25
BLD_a	60.42
BLD_a	298.22
BLD_a	124.67
BLD_a	128.56
BLD_a	232.49
BLD_a	320.61
BLD_a	228.79
BLD_a	227.9
BLD_a	181.7
BLD_a	195.88
BLD_a	114.53
BLD_a	196.69
BLD_a	134.01
BLD_a	135.09
BLD_a	150.64
BLD_a	115.27
BLD_a	167.24
BLD_a	279.77
BLD_a	123.51
BLD_a	67.37
BLD_a	296.66
BLD_a	180.19
BLD_a	235.23
BLD_a	149.86
BLD_a	129.85
BLD_a	137.01
BLD_a	55.11
BLD_a	104.34
BLD_a	76.81
BLD_a	126.85
BLD_a	131.18
BLD_a	223.5
BLD_a	125.41
BLD_a	96.05
BLD_a	104.89
BLD_a	151.98
BLD_a	130.46
BLD_a	59.56
BLD_a	82.77
BLD_a	69.7
BLD_a	106.82
BLD_a	67.39
BLD_a	156.93
BLD_a	122.48
BLD_a	101.34
BLD_a	106.14
BLD_a	130.82
BLD_a	160.82
BLD_a	116.33
BLD_a	123.37
BLD -n	196.12
BLD -n	206.62
BLD -n	216.97
BLD -n	87.28
BLD -n	211.8
BLD -n	270.52
BLD -n	122.72
BLD -n	250.24
BLD -n	147.39
BLD -n	195.2
BLD -n	232.13
BLD -n	139.61
BLD -n	166.95
BLD -n	267.01
BLD -n	224.44
BLD -n	313.21
BLD -n	240.2
BLD -n	216.37
BLD -n	256.15
BLD -n	144.65
BLD -n	378.34
BLD -n	482.86
BLD -n	123.33
BLD -n	334.65
BLD -n	539.86
BLD -n	378.84
BLD -n	229.18
BLD -n	276.02
BLD -n	413.33
BLD -n	323.74
BLD -n	401.76
BLD -n	457.3
BLD -n	431.93
BLD -n	400.88
BLD -n	221.26
BLD -n	402.38
BLD -n	321.21
BLD -n	380.05
BLD -n	355.84
BLD -n	402.52
BLD -n	253.22
BLD -n	227.44
BLD -n	483.4
BLD -n	463.8
BLD -n	342.9
BLD -n	204.39
BLD -n	206.09
BLD -n	289.08
BLD -n	493.99
BLD -n	407.75
BLD -n	315.28
BLD -n	477.55
BLD -n	254.03
BLD -n	210.93
BLD -n	360.86
BLD -n	344.95
BLD -n	409.07
BLD -n	373.06
BLD -n	299.35
BLD -n	188.5
BLD -n	290.1
BLD -n	261.19
BLD -n	450.9
BLD -n	386.71
BLD -n	351.02
BLD -n	447.66
BLD -n	240.87
BLD -n	168.03
BLD -n	230.81
BLD -n	185.91
BLD -n	313.29
BLD -n	329.6
BLD -n	263.24
BLD -n	370.78
BLD -n	323.85
BLD -n	271.96
BLD -n	330.78
BLD -n	211.64
BLD -n	186.43
BLD -n	359.75
BLD -n	192.39
BLD -n	329.09
BLD -n	219.01
BLD -n	354.1
BLD -n	230.04
BLD -n	228.33
BLD -n	96.44
BLD -n	197.13
BLD -n	232.3
BLD -n	317.94
BLD -n	347.83
BLD -n	223.46
BLD -n	281.4
BLD -n	195.71
BLD -n	171.95
BLD -n	196.52
BLD -n	325.95
BLD -n	161.2
BLD -n	176.72
BLD -n	202.89
BLD +n	351.92
BLD +n	216.73
BLD +n	135.02
BLD +n	112.03
BLD +n	376.18
BLD +n	198.45
BLD +n	261.49
BLD +n	242.96
BLD +n	129.06
BLD +n	194.58
BLD +n	239.17
BLD +n	330.54
BLD +n	394.01
BLD +n	178.36
BLD +n	166.45
BLD +n	441.68
BLD +n	305.98
BLD +n	324.82
BLD +n	256.01
BLD +n	367.1
BLD +n	256.01
BLD +n	217.19
BLD +n	407.46
BLD +n	160.68
BLD +n	97.25
BLD +n	230.64
BLD +n	314.44
BLD +n	224.87
BLD +n	294.07
BLD +n	322.13
BLD +n	159.14
BLD +n	189.51
BLD +n	213.34
BLD +n	188.74
BLD +n	161.83
BLD +n	195.66
BLD +n	300.22
BLD +n	322.9
BLD +n	159.53
BLD +n	269.46
BLD +n	165.29
BLD +n	256.01
BLD +n	240.63
BLD +n	310.98
BLD +n	610.72
BLD +n	254.86
BLD +n	418.13
BLD +n	305.5
BLD +n	271.87
BLD +n	310.98
BLD +n	146.94
BLD +n	229.1
BLD +n	316.27
BLD +n	372.39
BLD +n	197.58
BLD +n	300.7
BLD +n	295.12
BLD +n	474.35
BLD +n	305.79
BLD +n	352.4
BLD +n	396.89
BLD +n	465.99
BLD +n	353.74
BLD +n	268.89
BLD +n	185.86
BLD +n	201.71
BLD +n	245.06
BLD +n	385.46
BLD +n	266.58
BLD +n	189.61
BLD +n	325.2
BLD +n	165.96
BLD +n	436.94
BLD +n	466.71
BLD +n	444.89
BLD +n	328.3
BLD +n	377.72
BLD +n	543.49
BLD +n	320.9
BLD +n	505.51
BLD +n	391.78
BLD +n	210.53
BLD +n	555.58
BLD +n	376.71
BLD +n	305.6
BLD +n	182.9
BLD +n	191.86
BLD +n	342.76
BLD +n	245.73
BLD +n	306.44
BLD +n	387.84
BLD +n	324.03
BLD +n	297.57
BLD +n	335.1
BLD +n	216.71
BLD +n	418.56
BLD +n	279.12
BLD +n	315.69
BLD +n	319.82
BLD +n	236.5

## Sheet: S7C Table
S7C Table. Lower epidermis leaf cell measurements of control, asymptomatic (BLD_a) and symptomatic BLD areas without (BLD -n) and with (BLD +n) nematodes, using fixed and sectioned leaf tissues.
Condition	Lower epidermis leaf cell surface (µm2)
Control	69.31
Control	62.18
Control	63.07
Control	59.26
Control	116.11
Control	95.36
Control	133.75
Control	63.25
Control	64.67
Control	60.53
Control	53.53
Control	65.9
Control	57.57
Control	81.44
Control	130.29
Control	125.51
Control	99.79
Control	130.74
Control	70.25
Control	119.93
Control	124.43
Control	94.18
Control	58.71
Control	93.55
Control	134.52
Control	96.72
Control	86.44
Control	74.5
Control	67.02
Control	72.33
Control	75.28
Control	68.39
Control	72.27
Control	91.16
Control	60.57
Control	82.55
Control	91.17
Control	56.17
Control	77.76
Control	56.89
Control	80.58
Control	74.17
Control	90.5
Control	87.08
Control	62.04
Control	156.21
Control	76.61
Control	93.3
Control	44.88
Control	144.48
Control	66.85
Control	46.54
Control	98.49
Control	99.12
Control	53.91
Control	131.42
Control	143.22
Control	94.9
Control	87.31
Control	70.71
Control	93.16
Control	80.04
Control	44.35
Control	91.46
Control	104.2
Control	59.53
Control	85.36
Control	97.9
Control	72.99
Control	52.72
Control	60.93
Control	54.28
Control	158.27
Control	151.69
Control	88.03
Control	89.54
Control	61
Control	74.45
Control	71.95
Control	109.79
BLD_a	91.02
BLD_a	92.43
BLD_a	121.78
BLD_a	153.5
BLD_a	107.27
BLD_a	140.18
BLD_a	213.04
BLD_a	152.69
BLD_a	182.18
BLD_a	119.49
BLD_a	91.45
BLD_a	126.49
BLD_a	50.1
BLD_a	90.23
BLD_a	69.45
BLD_a	112.45
BLD_a	122.36
BLD_a	192.8
BLD_a	89.36
BLD_a	122.32
BLD_a	130.84
BLD_a	89.37
BLD_a	105.01
BLD_a	106.48
BLD_a	69.84
BLD_a	99.37
BLD_a	102.37
BLD_a	54.68
BLD_a	92.35
BLD_a	90.48
BLD_a	86.54
BLD_a	79.4
BLD_a	111.5
BLD_a	105.18
BLD_a	83.32
BLD_a	143.81
BLD_a	168.73
BLD_a	122.14
BLD_a	114.46
BLD_a	98.74
BLD_a	77.38
BLD_a	108.91
BLD_a	103.26
BLD_a	122.55
BLD_a	141.6
BLD_a	100.71
BLD_a	146.29
BLD_a	112.17
BLD_a	146.65
BLD_a	90.72
BLD_a	101.82
BLD_a	132.88
BLD_a	76.02
BLD_a	61.81
BLD_a	72.06
BLD_a	99.01
BLD_a	151.7
BLD_a	141
BLD_a	89.78
BLD_a	92.75
BLD_a	104.22
BLD_a	128.08
BLD_a	114.48
BLD_a	118
BLD_a	82.78
BLD_a	68.68
BLD_a	144.05
BLD_a	88.12
BLD_a	99.22
BLD_a	130.28
BLD_a	63.31
BLD_a	73.56
BLD_a	100.51
BLD_a	153.2
BLD_a	142.5
BLD_a	87.43
BLD_a	56.53
BLD_a	86.68
BLD_a	105.9
BLD_a	63.95
BLD_a	110.13
BLD_a	136.46
BLD_a	111.02
BLD_a	124.86
BLD_a	117.72
BLD_a	67.1
BLD_a	38.99
BLD_a	123.39
BLD_a	123.87
BLD_a	131.13
BLD_a	93.43
BLD_a	78.03
BLD_a	95.74
BLD_a	121.61
BLD_a	78.51
BLD_a	70.1
BLD_a	96.41
BLD_a	143.6
BLD_a	104.34
BLD_a	111.6
BLD -n	142.55
BLD -n	123.16
BLD -n	115.01
BLD -n	147.38
BLD -n	125.21
BLD -n	184.9
BLD -n	162.2
BLD -n	201.01
BLD -n	209.37
BLD -n	138.14
BLD -n	184.67
BLD -n	117.4
BLD -n	204.76
BLD -n	240.74
BLD -n	94.99
BLD -n	124.19
BLD -n	138
BLD -n	149.48
BLD -n	148.35
BLD -n	138.31
BLD -n	291
BLD -n	131.63
BLD -n	202.42
BLD -n	132.47
BLD -n	87.07
BLD -n	130.98
BLD -n	171.69
BLD -n	132.88
BLD -n	221.68
BLD -n	154.61
BLD -n	112.39
BLD -n	96.84
BLD -n	123.46
BLD -n	86.74
BLD -n	111.77
BLD -n	115.27
BLD -n	111.33
BLD -n	88.77
BLD -n	112.65
BLD -n	61.24
BLD -n	222.57
BLD -n	138.19
BLD -n	92.93
BLD -n	122.91
BLD -n	94.83
BLD -n	192.3
BLD -n	111.19
BLD -n	94.9
BLD -n	154.38
BLD -n	155.95
BLD -n	192.13
BLD -n	239.79
BLD -n	197.99
BLD -n	182.78
BLD -n	429.16
BLD -n	283.83
BLD -n	286.64
BLD -n	371.11
BLD -n	246.18
BLD -n	262.43
BLD -n	317.2
BLD -n	173.99
BLD -n	296.08
BLD -n	390.91
BLD -n	291.13
BLD -n	296.25
BLD -n	254.75
BLD -n	156.98
BLD -n	178.93
BLD -n	160.17
BLD -n	230.14
BLD -n	129.13
BLD -n	158.71
BLD -n	166.39
BLD -n	194.78
BLD -n	422.11
BLD -n	194.29
BLD -n	263.67
BLD -n	151.19
BLD -n	215.48
BLD -n	159.17
BLD -n	185.23
BLD -n	150.32
BLD -n	263.07
BLD -n	172.72
BLD -n	177.57
BLD -n	325.83
BLD -n	181.97
BLD -n	203.08
BLD -n	203.28
BLD -n	133.77
BLD -n	183.12
BLD -n	183.38
BLD -n	223.72
BLD -n	317.59
BLD -n	267.06
BLD -n	238.88
BLD -n	282.01
BLD -n	459.53
BLD -n	293.15
BLD +n	285.56
BLD +n	119.84
BLD +n	363.43
BLD +n	251.59
BLD +n	368.11
BLD +n	269.25
BLD +n	191.91
BLD +n	353.79
BLD +n	232.71
BLD +n	244.84
BLD +n	207.89
BLD +n	323.62
BLD +n	242.08
BLD +n	487.23
BLD +n	232.01
BLD +n	275.23
BLD +n	158.37
BLD +n	293.3
BLD +n	275.61
BLD +n	247.94
BLD +n	293.3
BLD +n	493.95
BLD +n	399.39
BLD +n	404.39
BLD +n	337.89
BLD +n	321.36
BLD +n	359.03
BLD +n	468.58
BLD +n	274.46
BLD +n	227.95
BLD +n	442.06
BLD +n	232.56
BLD +n	250.63
BLD +n	407.85
BLD +n	299.83
BLD +n	290.22
BLD +n	269.46
BLD +n	396.32
BLD +n	307.9
BLD +n	264.85
BLD +n	268.31
BLD +n	297.14
BLD +n	283.5
BLD +n	282.82
BLD +n	285.99
BLD +n	292.53
BLD +n	132.14
BLD +n	169.33
BLD +n	263.99
BLD +n	269.56
BLD +n	311.65
BLD +n	311.56
BLD +n	367.39
BLD +n	231.7
BLD +n	282.63
BLD +n	147.03
BLD +n	321.07
BLD +n	262.16
BLD +n	518.6
BLD +n	404.92
BLD +n	237.25
BLD +n	273.62
BLD +n	220.45
BLD +n	443.55
BLD +n	360.88
BLD +n	329.82
BLD +n	527.66
BLD +n	199.41
BLD +n	413.59
BLD +n	323.69
BLD +n	379.6
BLD +n	357.66
BLD +n	373.49
BLD +n	242.72
BLD +n	469.66
BLD +n	231.31
BLD +n	498.9
BLD +n	356.96
BLD +n	346.54
BLD +n	220.07
BLD +n	208.18
BLD +n	436.2
BLD +n	409.36
BLD +n	234.65
BLD +n	288.92
BLD +n	340.77
BLD +n	251.54
BLD +n	257.96
BLD +n	301.13
BLD +n	343.8
BLD +n	314.66
BLD +n	122.26
BLD +n	160.73
BLD +n	315.16
BLD +n	204.19
BLD +n	198.3
BLD +n	232.56
BLD +n	306.32
BLD +n	252.14
BLD +n	369.79

## Sheet: S7D Table
S7D Table. Spongy mesophyll leaf cell measurements of control, asymptomatic (BLD_a) and symptomatic BLD areas without (BLD -n) and with (BLD +n) nematodes, using fixed and sectioned leaf tissues.
Condition	Spongy mesophyll leaf cell surface (µm2)
Control	195.01
Control	142.64
Control	85.41
Control	164.45
Control	161.06
Control	160.61
Control	149.34
Control	92.81
Control	193.88
Control	128.27
Control	135.62
Control	177.06
Control	106.26
Control	104.7
Control	117.72
Control	156.55
Control	108.59
Control	135.89
Control	149.39
Control	225.69
Control	145.98
Control	148.96
Control	153.9
Control	145.11
Control	206.3
Control	147.97
Control	175.43
Control	245.34
Control	212.86
Control	142.06
Control	145.26
Control	98.91
Control	207.82
Control	147.56
Control	97.52
Control	172.43
Control	166.33
Control	179.37
Control	174.23
Control	118.61
Control	155.83
Control	188.31
Control	139.83
Control	141.29
Control	167.36
Control	124.04
Control	99.7
Control	143.65
Control	116.59
Control	149.2
Control	181.51
Control	115.15
Control	84.9
Control	86.47
Control	163.44
Control	112.97
Control	100.74
Control	150.61
Control	124.02
Control	145.28
Control	214.78
Control	199.31
Control	128.87
Control	101.41
Control	151.84
Control	138.48
Control	129.64
Control	177.16
Control	214.45
Control	135.62
Control	130.46
Control	108.11
Control	134.37
Control	121.3
Control	142.64
Control	173.84
Control	163.51
Control	161.64
Control	129.04
Control	132.23
BLD_a	235.73
BLD_a	217.62
BLD_a	150.91
BLD_a	174.03
BLD_a	175.78
BLD_a	306.01
BLD_a	166.07
BLD_a	225.37
BLD_a	223.83
BLD_a	233.83
BLD_a	141.13
BLD_a	152.62
BLD_a	165.45
BLD_a	126.35
BLD_a	158.96
BLD_a	195.32
BLD_a	188.36
BLD_a	202.32
BLD_a	234.89
BLD_a	257.57
BLD_a	208.25
BLD_a	222.76
BLD_a	231.96
BLD_a	173.97
BLD_a	300.55
BLD_a	232.01
BLD_a	193.02
BLD_a	197.03
BLD_a	207.74
BLD_a	212.57
BLD_a	180.14
BLD_a	155.32
BLD_a	189.08
BLD_a	184.25
BLD_a	154.02
BLD_a	136.92
BLD_a	187.37
BLD_a	150.9
BLD_a	155.92
BLD_a	110.71
BLD_a	233.4
BLD_a	119.36
BLD_a	104.14
BLD_a	132.3
BLD_a	121.06
BLD_a	127.96
BLD_a	106
BLD_a	156.93
BLD_a	123.8
BLD_a	116.34
BLD_a	113.9
BLD_a	125.01
BLD_a	134.29
BLD_a	104.09
BLD_a	138.88
BLD_a	175.05
BLD_a	143.69
BLD_a	122.25
BLD_a	88.32
BLD_a	209.81
BLD_a	192.01
BLD_a	99.01
BLD_a	247
BLD_a	184.13
BLD_a	142.73
BLD_a	122.26
BLD_a	171.18
BLD_a	140.11
BLD_a	137.54
BLD_a	122.24
BLD_a	123.85
BLD_a	239.84
BLD_a	236.9
BLD_a	122.86
BLD_a	107.64
BLD_a	119.69
BLD_a	107.85
BLD_a	99.94
BLD_a	235.85
BLD_a	130.48
BLD_a	131.25
BLD_a	219.23
BLD_a	153.9
BLD_a	166.66
BLD_a	136.53
BLD_a	170.87
BLD_a	125.41
BLD_a	147.32
BLD_a	235.81
BLD_a	184.37
BLD_a	278.21
BLD_a	169.16
BLD_a	224.95
BLD_a	141.15
BLD_a	249.6
BLD_a	123.87
BLD_a	173.53
BLD_a	212.26
BLD_a	197.39
BLD_a	195.08
BLD -n	252.17
BLD -n	249.87
BLD -n	294.2
BLD -n	256.3
BLD -n	200.95
BLD -n	284.75
BLD -n	334.7
BLD -n	377.88
BLD -n	295.46
BLD -n	337
BLD -n	308.19
BLD -n	273.42
BLD -n	308.33
BLD -n	240.59
BLD -n	326.37
BLD -n	261.45
BLD -n	322.19
BLD -n	350.03
BLD -n	347.22
BLD -n	239.24
BLD -n	378.92
BLD -n	370.92
BLD -n	297.3
BLD -n	311.61
BLD -n	262.67
BLD -n	307.75
BLD -n	217.88
BLD -n	327.5
BLD -n	299.59
BLD -n	276.63
BLD -n	358.32
BLD -n	299.15
BLD -n	220.04
BLD -n	316.16
BLD -n	214.19
BLD -n	285.77
BLD -n	287.95
BLD -n	349.31
BLD -n	164.76
BLD -n	255.84
BLD -n	254.9
BLD -n	341.96
BLD -n	285.95
BLD -n	283.81
BLD -n	274.17
BLD -n	259.64
BLD -n	238.18
BLD -n	285.99
BLD -n	183.09
BLD -n	315.52
BLD -n	323.74
BLD -n	348.65
BLD -n	383.25
BLD -n	313.79
BLD -n	348.07
BLD -n	409.58
BLD -n	214.3
BLD -n	355.16
BLD -n	287.92
BLD -n	316.82
BLD -n	195.25
BLD -n	318.86
BLD -n	228.45
BLD -n	321.65
BLD -n	328.35
BLD -n	344.73
BLD -n	289.55
BLD -n	330.32
BLD -n	262.98
BLD -n	361.48
BLD -n	329.19
BLD -n	396.8
BLD -n	308.36
BLD -n	255.75
BLD -n	262.11
BLD -n	226.27
BLD -n	298.56
BLD -n	319.92
BLD -n	323.86
BLD -n	289.91
BLD -n	301.44
BLD -n	292.67
BLD -n	295.24
BLD -n	328.01
BLD -n	403.67
BLD -n	371.11
BLD -n	286.19
BLD -n	339.16
BLD -n	376.5
BLD -n	338.7
BLD -n	378.25
BLD -n	310.76
BLD -n	342.14
BLD -n	410.66
BLD -n	383.94
BLD -n	407.22
BLD -n	302.43
BLD -n	326.91
BLD -n	351.01
BLD -n	309.32
BLD +n	562.95
BLD +n	1091.22
BLD +n	712.92
BLD +n	529.51
BLD +n	761.5
BLD +n	596.97
BLD +n	989.45
BLD +n	607.35
BLD +n	971.76
BLD +n	581.98
BLD +n	865.67
BLD +n	844.53
BLD +n	1199.33
BLD +n	684.62
BLD +n	841.84
BLD +n	709.6
BLD +n	765.72
BLD +n	963.69
BLD +n	598.9
BLD +n	501.64
BLD +n	619.36
BLD +n	607.45
BLD +n	333.08
BLD +n	675.78
BLD +n	686.25
BLD +n	700.76
BLD +n	951.77
BLD +n	696.73
BLD +n	788.02
BLD +n	879.6
BLD +n	1065.65
BLD +n	741.41
BLD +n	715.37
BLD +n	551.61
BLD +n	610.84
BLD +n	466.93
BLD +n	702.44
BLD +n	996.94
BLD +n	486.87
BLD +n	580.25
BLD +n	514.83
BLD +n	592.58
BLD +n	571.65
BLD +n	551.3
BLD +n	641.56
BLD +n	603.89
BLD +n	610.79
BLD +n	562.91
BLD +n	727.86
BLD +n	652.66
BLD +n	568.12
BLD +n	763.47
BLD +n	910.5
BLD +n	684.14
BLD +n	467.43
BLD +n	514.06
BLD +n	469.33
BLD +n	370.8
BLD +n	486.96
BLD +n	924.07
BLD +n	626.5
BLD +n	497.8
BLD +n	359.77
BLD +n	524.35
BLD +n	443.43
BLD +n	416.5
BLD +n	580.56
BLD +n	748.81
BLD +n	685.89
BLD +n	589.31
BLD +n	598.7
BLD +n	300.29
BLD +n	479.23
BLD +n	510.8
BLD +n	469.14
BLD +n	397.95
BLD +n	476.63
BLD +n	557.52
BLD +n	470.77
BLD +n	676.57
BLD +n	334.21
BLD +n	649.11
BLD +n	533.02
BLD +n	666.07
BLD +n	879.96
BLD +n	782.42
BLD +n	616.89
BLD +n	580.88
BLD +n	547.79
BLD +n	600.79
BLD +n	505.87
BLD +n	547.12
BLD +n	609.35
BLD +n	659.01
BLD +n	611.72
BLD +n	728.55
BLD +n	453.25
BLD +n	552.21
BLD +n	511.55
BLD +n	597.26
